# Supplementary material for: Cancer-associated fibroblasts facilitate breast cancer progression through exosomal circTBPL1-mediated intercellular communication
Source: Cell Death Dis. 2023 Jul 26;14(7):471. doi: 10.1038/s41419-023-05986-8 (PMC10372047; doi:10.1038/s41419-023-05986-8)
Supplement: Supplementary file 12 — Table S1 [file 41419_2023_5986_MOESM12_ESM.xlsx]

## Sheet: Table S1
Table S1. The differentially expressed circRNAs in exosomes derived from CAFs and NFs
chrom	start	end	strand	exonCount	baseMean	log2FoldChange	style	geneName	isoformName	flankIntron	CAF-the number of reads after normalization	NF-the number of reads after normalization
chr17	60623520	60633977	+	2	1.5	4.0275	up	PPM1D	NM_003620	chr17:60600886-60623520|chr17:60633977-60647891	3	0
chr3	172251259	172298787	+	4	1.5	4.0275	up	FNDC3B	NM_022763	chr3:172247776-172251259|chr3:172298787-172307362	3	0
chr12	42210354	42210680	-	2	1	3.44256	up	YAF2	NR_135140	chr12:42161765-42210354|chr12:42210680-42212443	2	0
chr18	21765771	21779685	+	5	1	3.44256	up	MIB1	NM_020774	chr18:21741812-21765771|chr18:21779685-21791373	2	0
chr2	40428472	40430304	-	1	1	3.44256	up	SLC8A1	NM_001112802	chr2:40177855-40428472|chr2:40430304-40512348	2	0
chr6	133980081	133984671	+	5	1	3.44256	up	TBPL1	NM_001253676	chr6:133952730-133980081|chr6:133984671-133986960	2	0
chr10	100923974	100926019	+	2	0.5	2.44258	up	SLF2	NM_001136123	chr10:100918441-100923974|chr10:100926019-100929316	1	0
chr10	104259575	104263077	+	2	0.5	2.44258	up	GSTO1	NM_001191003	chr10:104255271-104259575|chr10:104263077-104266083	1	0
chr10	110964124	110985765	+	2	0.5	2.44258	up	SHOC2	NM_001324336	chr10:110919441-110964124|chr10:110985765-111000414	1	0
chr10	121790168	121924329	-	10	0.5	2.44258	up	ATE1	NM_001001976	chr10:121743858-121790168|chr10:121924329-121927843	1	0
chr10	22591628	22609717	-	3	0.5	2.44258	up	PIP4K2A	NM_001330062	chr10:22573457-22591628|chr10:22609717-22713935	1	0
chr10	31461036	31514708	+	5	0.5	2.44258	up	ZEB1	NM_001323638	chr10:31387266-31461036|chr10:31514708-31520125	1	0
chr10	80053395	80053586	-	1	0.5	2.44258	up	TMEM254-AS1	NR_027428	chr10:80049178-80053395|chr10:80053586-80055915	1	0
chr11	107390073	107392895	-	2	0.5	2.44258	up	CWF19L2	NM_152434	chr11:107353736-107390073|chr11:107392895-107416208	1	0
chr11	119273867	119274953	+	2	0.5	2.44258	up	CBL	NM_005188	chr11:119271881-119273867|chr11:119274953-119275996	1	0
chr11	120406117	120440221	+	11	0.5	2.44258	up	ARHGEF12	NM_001198665	chr11:120337275-120406117|chr11:120440221-120441706	1	0
chr11	120474559	120477526	+	5	0.5	2.44258	up	ARHGEF12	NM_001198665	chr11:120473127-120474559|chr11:120477526-120478155	1	0
chr11	27372282	27374046	-	3	0.5	2.44258	up	LGR4	NM_001346432	chr11:27371698-27372282|chr11:27374046-27376298	1	0
chr11	32587011	32588732	+	2	0.5	2.44258	up	EIF3M	NM_006360	chr11:32583929-32587011|chr11:32588732-32589011	1	0
chr11	46541944	46544041	-	3	0.5	2.44258	up	AMBRA1	NM_017749	chr11:46512813-46541944|chr11:46544041-46545603	1	0
chr11	70502205	70661678	-	4	0.5	2.44258	up	SHANK2	NM_012309	chr11:70500756-70502205|chr11:70661678-70698687	1	0
chr11	76513385	76528466	+	5	0.5	2.44258	up	EMSY	NM_001300942	chr11:76496469-76513385|chr11:76528466-76535894	1	0
chr12	2820085	2821792	+	5	0.5	2.44258	up	ITFG2	NM_018463	chr12:2818277-2820085|chr12:2821792-2822793	1	0
chr12	32710928	32713371	+	2	0.5	2.44258	up	DNM1L	NM_001278463	chr12:32708224-32710928|chr12:32713371-32718642	1	0
chr12	70278131	70311017	+	2	0.5	2.44258	up	CNOT2	NM_014515	chr12:70243480-70278131|chr12:70311017-70319297	1	0
chr12	82369386	82456820	+	9	0.5	2.44258	up	METTL25	NM_001347934	chr12:82358824-82369386|chr12:82456820-82476643	1	0
chr13	19661697	19668531	+	4	0.5	2.44258	up	MPHOSPH8	NM_017520	chr13:19659289-19661697|chr13:19668531-19670235	1	0
chr14	100989693	100998111	+	6	0.5	2.44258	up	MEG8	NR_146000	chr14:100988790-100989693|chr14:100998111-100999064	1	0
chr14	103003927	103012188	-	3	0.5	2.44258	up	CDC42BPB	NM_006035	chr14:102999713-103003927|chr14:103012188-103056998	1	0
chr14	103669510	103673431	+	4	0.5	2.44258	up	KLC1	NM_005552	chr14:103662927-103669510|chr14:103673431-103675551	1	0
chr14	49709158	49743805	+	11	0.5	2.44258	up	KLHDC1	NM_172193	chr14:49693290-49709158|chr14:49743805-49751585	1	0
chr14	58252118	58257998	+	3	0.5	2.44258	up	PSMA3	NM_002788	chr14:58247832-58252118|chr14:58257998-58260947	1	0
chr14	61721508	61721823	+	2	0.5	2.44258	up	HIF1A	NM_001530	chr14:61720572-61721508|chr14:61721823-61726705	1	0
chr14	96527952	96556413	+	14	0.5	2.44258	up	PAPOLA	NM_001293627	chr14:96527539-96527952|chr14:96556413-96560648	1	0
chr15	25405460	25411971	-	4	0.5	2.44258	up	UBE3A	NM_000462	chr15:25375763-25405460|chr15:25411971-25438488	1	0
chr15	30474355	30484686	+	4	0.5	2.44258	up	LOC100288203	NR_146103	chr15:30471426-30474355|chr15:30484686-30489267	1	0
chr15	39978077	39992848	+	6	0.5	2.44258	up	EIF2AK4	NM_001013703	chr15:39976844-39978077|chr15:39992848-39996963	1	0
chr15	41696074	41699159	+	3	0.5	2.44258	up	MGA	NM_001080541	chr15:41669958-41696074|chr15:41699159-41707727	1	0
chr15	44328684	44338317	+	4	0.5	2.44258	up	CASC4	NM_138423	chr15:44323019-44328684|chr15:44338317-44379689	1	0
chr15	49235850	49239367	+	2	0.5	2.44258	up	GALK2	NM_001001556	chr15:49217313-49235850|chr15:49239367-49281986	1	0
chr15	52425829	52433285	-	3	0.5	2.44258	up	MYO5A	NM_000259	chr15:52416301-52425829|chr15:52433285-52528779	1	0
chr15	80120327	80122800	+	3	0.5	2.44258	up	ZFAND6	NM_001242911	chr15:80059809-80120327|chr15:80122800-80131179	1	0
chr15	90439331	90443478	+	4	0.5	2.44258	up	IQGAP1	NM_003870	chr15:90433795-90439331|chr15:90443478-90448572	1	0
chr15	90614452	90625993	+	4	0.5	2.44258	up	CRTC3	NM_001042574	chr15:90607478-90614452|chr15:90625993-90629233	1	0
chr16	21069414	21087060	-	5	0.5	2.44258	up	DNAH3	NM_001347886	chr16:21067419-21069414|chr16:21087060-21097354	1	0
chr16	3504719	3508468	+	3	0.5	2.44258	up	CLUAP1	NM_001330454	chr16:3501089-3504719|chr16:3508468-3512382	1	0
chr16	53873785	53888951	+	3	0.5	2.44258	up	FTO	NM_001080432	chr16:53844298-53873785|chr16:53888951-53933984	1	0
chr16	70314901	70317588	+	3	0.5	2.44258	up	DDX19B	NM_001257173	chr16:70295066-70314901|chr16:70317588-70324584	1	0
chr16	72811576	72812038	-	2	0.5	2.44258	up	ZFHX3	NM_006885	chr16:72800129-72811576|chr16:72812038-72829778	1	0
chr16	83906986	83912367	+	3	0.5	2.44258	up	MLYCD	NM_012213	chr16:83899672-83906986|chr16:83912367-83914955	1	0
chr17	30803900	30804108	-	1	0.5	2.44258	up	CRLF3	NM_015986	chr17:30797398-30803900|chr17:30804108-30824522	1	0
chr17	37437737	37444768	+	4	0.5	2.44258	up	TADA2A	NM_001291918	chr17:37427009-37437737|chr17:37444768-37458523	1	0
chr17	5453579	5463689	-	7	0.5	2.44258	up	DHX33	NM_020162	chr17:5450934-5453579|chr17:5463689-5468570	1	0
chr17	5536850	5539585	-	2	0.5	2.44258	up	NLRP1	NM_001033053	chr17:5533988-5536850|chr17:5539585-5541856	1	0
chr17	60460662	60462061	-	3	0.5	2.44258	up	APPBP2	NM_001282476	chr17:60456381-60460662|chr17:60462061-60464020	1	0
chr18	24196124	24239382	-	3	0.5	2.44258	up	OSBPL1A	NM_018030	chr18:24181279-24196124|chr18:24239382-24271621	1	0
chr18	47865058	47896809	-	5	0.5	2.44258	up	SMAD2	NM_005901	chr18:47851327-47865058|chr18:47896809-47930360	1	0
chr18	49163684	49258493	-	3	0.5	2.44258	up	DYM	NM_017653	chr18:49118926-49163684|chr18:49258493-49272177	1	0
chr19	10583605	10584070	-	2	0.5	2.44258	up	AP1M2	NM_001300887	chr19:10581878-10583605|chr19:10584070-10587189	1	0
chr19	11178344	11178720	-	2	0.5	2.44258	up	KANK2	NM_015493	chr19:11176817-11178344|chr19:11178720-11192830	1	0
chr19	18537600	18538436	-	2	0.5	2.44258	up	FKBP8	NM_012181	chr19:18533347-18537600|chr19:18538436-18539370	1	0
chr19	45517662	45518094	+	2	0.5	2.44258	up	VASP	NM_003370	chr19:45507776-45517662|chr19:45518094-45521321	1	0
chr1	160323430	160332557	-	3	0.5	2.44258	up	COPA	NM_001098398	chr1:160314125-160323430|chr1:160332557-160333602	1	0
chr1	17412121	17416646	-	4	0.5	2.44258	up	RCC2	NM_001136204	chr1:17410051-17412121|chr1:17416646-17420713	1	0
chr1	20810737	20813239	-	2	0.5	2.44258	up	EIF4G3	NM_003760	chr1:20807500-20810737|chr1:20813239-20817391	1	0
chr1	233135012	233208689	-	9	0.5	2.44258	up	PCNX2	NM_014801	chr1:233095863-233135012|chr1:233208689-233217898	1	0
chr1	51827795	51834170	-	2	0.5	2.44258	up	NRDC	NM_001242361	chr1:51825382-51827795|chr1:51834170-51836130	1	0
chr1	52515890	52526373	-	2	0.5	2.44258	up	ZCCHC11	NM_001009881	chr1:52509712-52515890|chr1:52526373-52552930	1	0
chr1	65913244	65918835	+	2	0.5	2.44258	up	PDE4B	NM_001037341	chr1:65792630-65913244|chr1:65918835-66247459	1	0
chr1	77801330	77843407	+	6	0.5	2.44258	up	MIGA1	NM_001270384	chr1:77783351-77801330|chr1:77843407-77858937	1	0
chr1	8495062	8541318	-	4	0.5	2.44258	up	RERE	NM_001042681	chr1:8466023-8495062|chr1:8541318-8556474	1	0
chr20	3294138	3298175	-	4	0.5	2.44258	up	C20orf194	NM_001009984	chr20:3290217-3294138|chr20:3298175-3304439	1	0
chr20	35479230	35480145	+	3	0.5	2.44258	up	CEP250	NM_007186	chr20:35478101-35479230|chr20:35480145-35490636	1	0
chr21	29321220	29329693	+	3	0.5	2.44258	up	BACH1	NM_001186	chr21:29298953-29321220|chr21:29329693-29342398	1	0
chr21	37420298	37472880	+	2	0.5	2.44258	up	DYRK1A	NM_001396	chr21:37365834-37420298|chr21:37472880-37478180	1	0
chr22	26496072	26496889	-	2	0.5	2.44258	up	TFIP11	NM_001008697	chr22:26494939-26496072|chr22:26496889-26498868	1	0
chr22	45689711	45740538	+	8	0.5	2.44258	up	ATXN10	NM_013236	chr22:45672179-45689711|chr22:45740538-45806958	1	0
chr2	112299848	112300029	+	1	0.5	2.44258	up	ZC3H6	NM_198581	chr2:112276026-112299848|chr2:112300029-112303228	1	0
chr2	32509737	32518946	+	6	0.5	2.44258	up	BIRC6	NM_016252	chr2:32508259-32509737|chr2:32518946-32524887	1	0
chr2	32597750	32611582	+	5	0.5	2.44258	up	BIRC6	NM_016252	chr2:32595144-32597750|chr2:32611582-32617724	1	0
chr2	38880178	38881578	+	3	0.5	2.44258	up	MORN2	NM_001145450	chr2:38876110-38880178|chr2:38881578-38882412	1	0
chr2	46907809	46909177	-	2	0.5	2.44258	up	MCFD2	NM_001171506	chr2:46905594-46907809|chr2:46909177-46910779	1	0
chr2	61229547	61232532	-	2	0.5	2.44258	up	USP34	NM_014709	chr2:61228995-61229547|chr2:61232532-61235844	1	0
chr2	8770669	8776892	-	2	0.5	2.44258	up	KIDINS220	NM_001348738	chr2:8751644-8770669|chr2:8776892-8778638	1	0
chr2	88801098	88804880	+	3	0.5	2.44258	up	ANKRD36BP2	NR_015424	chr2:88792494-88801098|chr2:88804880-88805378	1	0
chr2	99169549	99171429	-	3	0.5	2.44258	up	MITD1	NM_001320417	chr2:99169470-99169549|chr2:99171429-99171509	1	0
chr3	111913318	111920419	+	3	0.5	2.44258	up	PHLDB2	NM_001134437	chr3:111885412-111913318|chr3:111920419-111939474	1	0
chr3	12416703	12417154	+	1	0.5	2.44258	up	PPARG	NM_005037	chr3:12406081-12416703|chr3:12417154-12433897	1	0
chr3	134175608	134195182	-	7	0.5	2.44258	up	RYK	NM_001005861	chr3:134159373-134175608|chr3:134195182-134202729	1	0
chr3	155488659	155500794	-	7	0.5	2.44258	up	PLCH1	NM_001130960	chr3:155488107-155488659|chr3:155500794-155504554	1	0
chr3	17372074	17384015	-	5	0.5	2.44258	up	TBC1D5	NM_001134381	chr3:17308134-17372074|chr3:17384015-17403180	1	0
chr3	197817175	197820430	+	2	0.5	2.44258	up	LRCH3	NM_032773	chr3:197815052-197817175|chr3:197820430-197826877	1	0
chr3	31576395	31580096	+	2	0.5	2.44258	up	STT3B	NM_178862	chr3:31533312-31576395|chr3:31580096-31596797	1	0
chr3	49283986	49292598	-	5	0.5	2.44258	up	USP4	NM_003363	chr3:49280847-49283986|chr3:49292598-49294406	1	0
chr4	128992166	129003876	-	4	0.5	2.44258	up	SCLT1	NM_144643	chr4:128970468-128992166|chr4:129003876-129039040	1	0
chr4	152411302	152412529	-	2	0.5	2.44258	up	FBXW7	NM_001349798	chr4:152350124-152411302|chr4:152412529-152534940	1	0
chr4	7838523	7872080	-	5	0.5	2.44258	up	AFAP1	NM_001134647	chr4:7819171-7838523|chr4:7872080-7939655	1	0
chr5	108897658	108898132	+	2	0.5	2.44258	up	FER	NR_146155	chr5:108883518-108897658|chr5:108898132-108946129	1	0
chr5	151664086	151669784	-	4	0.5	2.44258	up	SPARC	NM_001309443	chr5:151663599-151664086|chr5:151669784-151671572	1	0
chr5	180261683	180280608	-	4	0.5	2.44258	up	MAPK9	NM_002752	chr5:180249138-180261683|chr5:180280608-180291847	1	0
chr5	353729	376716	+	2	0.5	2.44258	up	AHRR	NM_001242412	chr5:343964-353729|chr5:376716-413343	1	0
chr5	53603451	53658624	+	3	0.5	2.44258	up	NDUFS4	NM_002495	chr5:53560760-53603451|chr5:53658624-53683117	1	0
chr5	69174876	69175537	+	2	0.5	2.44258	up	CCNB1	NM_031966	chr5:69174409-69174876|chr5:69175537-69177238	1	0
chr5	1032573	1042403	+	4	0.5	2.44258	up	BDP1	NM_018429	chr5_KI270897v1_alt:1031628-1032573|chr5_KI270897v1_alt:1042403-1043159	1	0
chr6	130858130	130865634	-	3	0.5	2.44258	up	EPB41L2	NM_001350299	chr6:130840598-130858130|chr6:130865634-130867458	1	0
chr6	138941334	138947913	-	7	0.5	2.44258	up	REPS1	NM_001128617	chr6:138930098-138941334|chr6:138947913-138987529	1	0
chr6	138943512	138944622	-	3	0.5	2.44258	up	REPS1	NM_001128617	chr6:138941489-138943512|chr6:138944622-138945218	1	0
chr6	161146523	161154310	-	4	0.5	2.44258	up	AGPAT4	NM_020133	chr6:161139620-161146523|chr6:161154310-161166247	1	0
chr7	137521865	137619940	-	14	0.5	2.44258	up	DGKI	NM_001321709	chr7:137487689-137521865|chr7:137619940-137623482	1	0
chr7	154446213	154475037	+	2	0.5	2.44258	up	DPP6	NM_001039350	chr7:153887734-154446213|chr7:154475037-154540531	1	0
chr7	2229983	2230724	-	2	0.5	2.44258	up	MAD1L1	NM_001013837	chr7:2225550-2229983|chr7:2230724-2232871	1	0
chr7	72890626	72891110	+	2	0.5	2.44258	up	POM121	NM_001257190	chr7:72879885-72890626|chr7:72891110-72913764	1	0
chr7	770470	775162	+	3	0.5	2.44258	up	DNAAF5	NM_017802	chr7:763974-770470|chr7:775162-779952	1	0
chr8	120497392	120522719	+	8	0.5	2.44258	up	MTBP	NM_022045	chr8:120490570-120497392|chr8:120522719-120523297	1	0
chr8	121628713	121629340	-	1	0.5	2.44258	up	HAS2	NM_005328	chr8:121617206-121628713|chr8:121629340-121640852	1	0
chr8	140283888	140287734	-	2	0.5	2.44258	up	TRAPPC9	NM_001160372	chr8:140275821-140283888|chr8:140287734-140290992	1	0
chr8	140700890	140702707	-	2	0.5	2.44258	up	PTK2	NM_001199649	chr8:140686694-140700890|chr8:140702707-140706118	1	0
chr8	140864311	140890769	-	3	0.5	2.44258	up	PTK2	NM_001199649	chr8:140846678-140864311|chr8:140890769-140925660	1	0
chr8	38249707	38252287	+	3	0.5	2.44258	up	DDHD2	NM_015214	chr8:38247835-38249707|chr8:38252287-38252721	1	0
chr8	41598291	41599304	+	1	0.5	2.44258	up	GPAT4	NM_178819	chr8:41578278-41598291|chr8:41599304-41609415	1	0
chr9	112262434	112297916	-	4	0.5	2.44258	up	PTBP3	NM_001244898	chr9:112252788-112262434|chr9:112297916-112332783	1	0
chr9	127516856	127517941	-	3	0.5	2.44258	up	FAM129B	NM_022833	chr9:127510333-127516856|chr9:127517941-127523678	1	0
chr9	128424137	128429036	+	5	0.5	2.44258	up	CERCAM	NM_001286760	chr9:128423263-128424137|chr9:128429036-128431170	1	0
chr9	130099456	130101223	+	3	0.5	2.44258	up	GPR107	NM_001287346	chr9:130092381-130099456|chr9:130101223-130104419	1	0
chr9	19288595	19300331	+	6	0.5	2.44258	up	DENND4C	NM_001330640	chr9:19287021-19288595|chr9:19300331-19305351	1	0
chr9	3330258	3395596	-	3	0.5	2.44258	up	RFX3	NM_001282116	chr9:3301620-3330258|chr9:3395596-3525746	1	0
chr9	36669309	36674937	+	3	0.5	2.44258	up	MELK	NM_001256685	chr9:36665581-36669309|chr9:36674937-36677159	1	0
chr9	86305191	86310017	-	5	0.5	2.44258	up	ZCCHC6	NM_001330718	chr9:86304947-86305191|chr9:86310017-86310705	1	0
chr9	97428459	97441875	+	5	0.5	2.44258	up	TDRD7	NM_014290	chr9:97412238-97428459|chr9:97441875-97460177	1	0
chr12	108652271	108654410	-	2	1.5	0.999977	up	CORO1C	NM_001105237	chr12:108649020-108652271|chr12:108654410-108657303	2	1
chr3	170136418	170149244	-	3	1.5	0.999977	up	PHC3	NM_001308116	chr3:170129552-170136418|chr3:170149244-170171372	2	1
chr11	33286412	33287511	+	1	5	-0.584925	down	HIPK3	NM_001278163	chr11:33256752-33286412|chr11:33287511-33328509	4	6
chr10	121790168	121870038	-	4	0.5	-2.44262	down	ATE1	NM_001001976	chr10:121743858-121790168|chr10:121870038-121899865	0	1
chr10	17157440	17168917	-	6	0.5	-2.44262	down	TRDMT1	NM_001321007	chr10:17154734-17157440|chr10:17168917-17169309	0	1
chr10	5785141	5800705	-	4	0.5	-2.44262	down	GDI2	NM_001115156	chr10:5773941-5785141|chr10:5800705-5813213	0	1
chr10	68959805	68960249	+	1	0.5	-2.44262	down	DDX21	NM_004728	chr10:68956312-68959805|chr10:68960249-68962081	0	1
chr10	76949141	77019099	-	6	0.5	-2.44262	down	KCNMA1	NM_001322838	chr10:76944965-76949141|chr10:77019099-77027822	0	1
chr10	84438511	84477664	+	4	0.5	-2.44262	down	CCSER2	NM_001284240	chr10:84425893-84438511|chr10:84477664-84513448	0	1
chr10	91996368	92008275	+	3	0.5	-2.44262	down	BTAF1	NM_003972	chr10:91994644-91996368|chr10:92008275-92008828	0	1
chr10	93363960	93369776	-	3	0.5	-2.44262	down	MYOF	NM_013451	chr10:93361557-93363960|chr10:93369776-93372929	0	1
chr11	117152440	117161261	+	3	0.5	-2.44262	down	PAFAH1B2	NM_002572	chr11:117144418-117152440|chr11:117161261-117163769	0	1
chr11	118583178	118592856	+	5	0.5	-2.44262	down	ARCN1	NM_001142281	chr11:118572550-118583178|chr11:118592856-118593589	0	1
chr11	17105168	17114465	-	4	0.5	-2.44262	down	PIK3C2A	NM_001321378	chr11:17102831-17105168|chr11:17114465-17117490	0	1
chr11	28077006	28091513	-	7	0.5	-2.44262	down	KIF18A	NM_031217	chr11:28069423-28077006|chr11:28091513-28094642	0	1
chr11	47752915	47754664	-	2	0.5	-2.44262	down	FNBP4	NM_001318339	chr11:47751290-47752915|chr11:47754664-47765269	0	1
chr11	61437624	61438113	+	2	0.5	-2.44262	down	SDHAF2	NM_017841	chr11:61430182-61437624|chr11:61438113-61445940	0	1
chr11	61806663	61811075	-	3	0.5	-2.44262	down	FADS1	NM_013402	chr11:61804761-61806663|chr11:61811075-61812470	0	1
chr11	85974707	85983973	-	7	0.5	-2.44262	down	PICALM	NM_001008660	chr11:85959060-85974707|chr11:85983973-85996825	0	1
chr12	108818248	108823361	-	2	0.5	-2.44262	down	SSH1	NM_018984	chr12:108817159-108818248|chr12:108823361-108852637	0	1
chr12	123639263	123652735	+	6	0.5	-2.44262	down	GTF2H3	NM_001271866	chr12:123633872-123639263|chr12:123652735-123659515	0	1
chr12	124419956	124437996	-	6	0.5	-2.44262	down	NCOR2	NM_001077261	chr12:124402561-124419956|chr12:124437996-124449814	0	1
chr12	32607956	32611283	+	3	0.5	-2.44262	down	FGD4	NM_001304481	chr12:32602317-32607956|chr12:32611283-32619697	0	1
chr12	50625975	50680763	+	8	0.5	-2.44262	down	DIP2B	NM_173602	chr12:50505240-50625975|chr12:50680763-50683137	0	1
chr12	94169152	94186473	+	3	0.5	-2.44262	down	PLXNC1	NM_005761	chr12:94150033-94169152|chr12:94186473-94209589	0	1
chr12	95208842	95211267	-	1	0.5	-2.44262	down	FGD6	NM_018351	chr12:95172744-95208842|chr12:95211267-95217224	0	1
chr13	19993062	19993919	+	1	0.5	-2.44262	down	ZMYM2	NM_003453	chr13:19970071-19993062|chr13:19993919-20002849	0	1
chr13	32517856	32527532	-	4	0.5	-2.44262	down	N4BP2L2	NM_001320836	chr13:32444126-32517856|chr13:32527532-32535768	0	1
chr13	37651264	37674367	-	4	0.5	-2.44262	down	TRPC4	NM_001135955	chr13:37639299-37651264|chr13:37674367-37691998	0	1
chr13	41777984	41811340	-	4	0.5	-2.44262	down	VWA8	NM_015058	chr13:41761204-41777984|chr13:41811340-41816697	0	1
chr13	41865735	41868477	-	3	0.5	-2.44262	down	VWA8	NM_015058	chr13:41833531-41865735|chr13:41868477-41883386	0	1
chr13	49451552	49451909	+	1	0.5	-2.44262	down	SETDB2	NM_001160308	chr13:49444857-49451552|chr13:49451909-49460106	0	1
chr13	77719531	77753358	+	4	0.5	-2.44262	down	SLAIN1	NM_001242868	chr13:77698539-77719531|chr13:77753358-77760827	0	1
chr13	95177706	95186892	-	3	0.5	-2.44262	down	ABCC4	NM_001301829	chr13:95170628-95177706|chr13:95186892-95188452	0	1
chr13	95983803	96013481	-	6	0.5	-2.44262	down	UGGT2	NM_020121	chr13:95972671-95983803|chr13:96013481-96023039	0	1
chr14	22926132	22927660	-	4	0.5	-2.44262	down	PRMT5	NM_001039619	chr14:22925040-22926132|chr14:22927660-22928125	0	1
chr14	39179090	39179462	+	2	0.5	-2.44262	down	PNN	NM_002687	chr14:39177916-39179090|chr14:39179462-39180502	0	1
chr14	50338946	50341232	-	2	0.5	-2.44262	down	CDKL1	NM_004196	chr14:50334621-50338946|chr14:50341232-50342131	0	1
chr14	63961524	63979014	+	6	0.5	-2.44262	down	SYNE2	NM_015180	chr14:63954915-63961524|chr14:63979014-63980653	0	1
chr14	73147794	73148094	+	2	0.5	-2.44262	down	PSEN1	NM_007318	chr14:73136583-73147794|chr14:73148094-73170796	0	1
chr15	56682253	56682477	-	1	0.5	-2.44262	down	ZNF280D	NM_001002843	chr15:56678821-56682253|chr15:56682477-56689040	0	1
chr15	63553714	63559970	+	4	0.5	-2.44262	down	USP3	NM_001256702	chr15:63532707-63553714|chr15:63559970-63562894	0	1
chr15	83151214	83164075	-	4	0.5	-2.44262	down	HDGFRP3	NM_016073	chr15:83139275-83151214|chr15:83164075-83207330	0	1
chr15	85521427	85543955	+	3	0.5	-2.44262	down	AKAP13	NM_006738	chr15:85485753-85521427|chr15:85543955-85575130	0	1
chr15	89113724	89116521	+	2	0.5	-2.44262	down	ABHD2	NM_007011	chr15:89104270-89113724|chr15:89116521-89151676	0	1
chr16	47497398	47547548	+	6	0.5	-2.44262	down	PHKB	NM_000293	chr16:47461426-47497398|chr16:47547548-47580294	0	1
chr17	19651546	19671956	+	8	0.5	-2.44262	down	ALDH3A2	NM_001031806	chr17:19649124-19651546|chr17:19671956-19673150	0	1
chr17	20204332	20205912	+	1	0.5	-2.44262	down	SPECC1	NM_001243439	chr17:20110562-20204332|chr17:20205912-20227412	0	1
chr17	30868332	30878096	+	6	0.5	-2.44262	down	ATAD5	NM_024857	chr17:30865800-30868332|chr17:30878096-30879422	0	1
chr17	39708320	39710481	+	5	0.5	-2.44262	down	ERBB2	NM_001289938	chr17:39707141-39708320|chr17:39710481-39711927	0	1
chr17	45475099	45475726	-	1	0.5	-2.44262	down	PLEKHM1	NM_014798	chr17:45468593-45475099|chr17:45475726-45477899	0	1
chr17	59731420	59738947	+	4	0.5	-2.44262	down	VMP1	NM_001329394	chr17:59708077-59731420|chr17:59738947-59764970	0	1
chr17	59808795	59817773	+	3	0.5	-2.44262	down	VMP1	NM_001329394	chr17:59773885-59808795|chr17:59817773-59838294	0	1
chr17	623532	661895	-	7	0.5	-2.44262	down	VPS53	NM_001128159	chr17:601896-623532|chr17:661895-697417	0	1
chr17	62664547	62664949	+	1	0.5	-2.44262	down	MRC2	NM_006039	chr17:62627920-62664547|chr17:62664949-62666093	0	1
chr17	64578491	64593573	-	6	0.5	-2.44262	down	SMURF2	NM_022739	chr17:64571956-64578491|chr17:64593573-64598381	0	1
chr17	67853939	67854762	+	1	0.5	-2.44262	down	BPTF	NM_004459	chr17:67826337-67853939|chr17:67854762-67866463	0	1
chr17	1815503	1824603	-	3	0.5	-2.44262	down	SYNRG	NM_001163544	chr17_KI270857v1_alt:1811151-1815503|chr17_KI270857v1_alt:1824603-1825591	0	1
chr18	32111753	32113860	+	2	0.5	-2.44262	down	RNF138	NM_016271	chr18:32092886-32111753|chr18:32113860-32123517	0	1
chr18	36026899	36033837	-	5	0.5	-2.44262	down	RPRD1A	NM_001303411	chr18:35993300-36026899|chr18:36033837-36040806	0	1
chr18	76849525	76851939	+	2	0.5	-2.44262	down	ZNF236	NM_001306089	chr18:76822662-76849525|chr18:76851939-76868684	0	1
chr18	9583116	9595102	-	7	0.5	-2.44262	down	PPP4R1	NM_005134	chr18:9577191-9583116|chr18:9595102-9614225	0	1
chr19	11415936	11417059	-	3	0.5	-2.44262	down	RGL3	NM_001035223	chr19:11406864-11415936|chr19:11417059-11418670	0	1
chr19	34430575	34438766	+	5	0.5	-2.44262	down	UBA2	NM_005499	chr19:34428570-34430575|chr19:34438766-34443843	0	1
chr19	9656546	9659467	-	3	0.5	-2.44262	down	ZNF562	NM_001130031	chr19:9653881-9656546|chr19:9659467-9660719	0	1
chr1	114463103	114464388	-	3	0.5	-2.44262	down	TRIM33	NM_015906	chr1:114433733-114463103|chr1:114464388-114510550	0	1
chr1	117402185	117405645	+	2	0.5	-2.44262	down	MAN1A2	NM_006699	chr1:117368485-117402185|chr1:117405645-117414712	0	1
chr1	12299201	12304728	+	2	0.5	-2.44262	down	VPS13D	NM_015378	chr1:12293704-12299201|chr1:12304728-12308430	0	1
chr1	150661813	150663763	-	2	0.5	-2.44262	down	GOLPH3L	NM_018178	chr1:150648748-150661813|chr1:150663763-150694655	0	1
chr1	173624786	173627159	-	2	0.5	-2.44262	down	ANKRD45	NM_198493	chr1:173610215-173624786|chr1:173627159-173646845	0	1
chr1	185214506	185231708	+	3	0.5	-2.44262	down	SWT1	NM_001105518	chr1:185206763-185214506|chr1:185231708-185271322	0	1
chr1	186893010	186911389	+	4	0.5	-2.44262	down	PLA2G4A	NM_024420	chr1:186870516-186893010|chr1:186911389-186932762	0	1
chr1	225002782	225007544	+	2	0.5	-2.44262	down	DNAH14	NM_001145154	chr1:224974153-225002782|chr1:225007544-225023614	0	1
chr1	231795241	231818517	+	3	0.5	-2.44262	down	DISC1	NM_001164539	chr1:231771070-231795241|chr1:231818517-231854738	0	1
chr1	24666814	24670315	+	3	0.5	-2.44262	down	SRRM1	NM_001303448	chr1:24663224-24666814|chr1:24670315-24671385	0	1
chr1	93212100	93217869	+	4	0.5	-2.44262	down	CCDC18	NM_001306076	chr1:93210926-93212100|chr1:93217869-93221608	0	1
chr1	93894613	93897898	-	3	0.5	-2.44262	down	GCLM	NM_001308253	chr1:93889159-93894613|chr1:93897898-93901584	0	1
chr1	94220257	94231643	-	2	0.5	-2.44262	down	ARHGAP29	NM_001328666	chr1:94209350-94220257|chr1:94231643-94237414	0	1
chr1	316820	390971	+	9	0.5	-2.44262	down	SDCCAG8	NM_001350246	chr1_KI270763v1_alt:305327-316820|chr1_KI270763v1_alt:390971-427809	0	1
chr20	25413789	25441776	+	5	0.5	-2.44262	down	GINS1	NM_021067	chr20:25407895-25413789|chr20:25441776-25445922	0	1
chr20	2964271	2965202	+	2	0.5	-2.44262	down	PTPRA	NM_002836	chr20:2948024-2964271|chr20:2965202-2975214	0	1
chr20	35366556	35394196	-	3	0.5	-2.44262	down	UQCC1	NM_001184977	chr20:35347272-35366556|chr20:35394196-35411939	0	1
chr20	3945176	3974400	-	4	0.5	-2.44262	down	RNF24	NM_001134338	chr20:3935073-3945176|chr20:3974400-4015436	0	1
chr20	41533049	41533570	-	1	0.5	-2.44262	down	CHD6	NM_032221	chr20:41514952-41533049|chr20:41533570-41551304	0	1
chr20	8740343	8760460	+	4	0.5	-2.44262	down	PLCB1	NM_015192	chr20:8739360-8740343|chr20:8760460-8765138	0	1
chr21	15014343	15043574	-	2	0.5	-2.44262	down	NRIP1	NM_003489	chr21:14968526-15014343|chr21:15043574-15064744	0	1
chr22	45729424	45740538	+	3	0.5	-2.44262	down	ATXN10	NM_001167621	chr22:45718493-45729424|chr22:45740538-45806958	0	1
chr22	50372019	50394135	+	2	0.5	-2.44262	down	PPP6R2	NM_001242898	chr22:50343550-50372019|chr22:50394135-50406688	0	1
chr2	10419733	10420135	+	1	0.5	-2.44262	down	HPCAL1	NM_002149	chr2:10396920-10419733|chr2:10420135-10422982	0	1
chr2	159729008	159743253	+	2	0.5	-2.44262	down	2018-03-07	NM_001282805	chr2:159715766-159729008|chr2:159743253-159745769	0	1
chr2	175979809	175995646	-	4	0.5	-2.44262	down	LNPK	NM_001305008	chr2:175970804-175979809|chr2:175995646-176002159	0	1
chr2	197535529	197540437	+	3	0.5	-2.44262	down	HSPE1-MOB4	NM_001202485	chr2:197523686-197535529|chr2:197540437-197548335	0	1
chr2	201129728	201149835	+	5	0.5	-2.44262	down	CFLAR	NM_001202516	chr2:201116481-201129728|chr2:201149835-201160431	0	1
chr2	224535527	224557856	-	2	0.5	-2.44262	down	CUL3	NM_001257198	chr2:224514772-224535527|chr2:224557856-224569688	0	1
chr2	226906792	226914351	+	3	0.5	-2.44262	down	RHBDD1	NM_001349069	chr2:226867318-226906792|chr2:226914351-226995430	0	1
chr2	32377587	32406557	+	8	0.5	-2.44262	down	BIRC6	NM_016252	chr2:32357486-32377587|chr2:32406557-32414768	0	1
chr2	32414768	32416163	+	1	0.5	-2.44262	down	BIRC6	NM_016252	chr2:32406557-32414768|chr2:32416163-32429145	0	1
chr2	39286851	39288280	-	2	0.5	-2.44262	down	MAP4K3	NM_001270425	chr2:39282554-39286851|chr2:39288280-39290291	0	1
chr2	54982514	54987698	-	2	0.5	-2.44262	down	RTN4	NM_007008	chr2:54974764-54982514|chr2:54987698-55010086	0	1
chr2	88182698	88183073	+	2	0.5	-2.44262	down	THNSL2	NM_001244676	chr2:88179013-88182698|chr2:88183073-88185550	0	1
chr2	8908620	8958642	-	3	0.5	-2.44262	down	MBOAT2	NM_001321267	chr2:8888073-8908620|chr2:8958642-8974358	0	1
chr3	133637875	133644363	-	4	0.5	-2.44262	down	TOPBP1	NM_007027	chr3:133628733-133637875|chr3:133644363-133649382	0	1
chr3	138570317	138572932	-	4	0.5	-2.44262	down	CEP70	NM_024491	chr3:138537347-138570317|chr3:138572932-138591853	0	1
chr3	15685225	15690220	-	4	0.5	-2.44262	down	ANKRD28	NM_001195099	chr3:15679563-15685225|chr3:15690220-15694738	0	1
chr3	170359698	170361429	+	2	0.5	-2.44262	down	SKIL	NM_001145098	chr3:170357763-170359698|chr3:170361429-170381243	0	1
chr3	30644746	30674246	+	4	0.5	-2.44262	down	TGFBR2	NM_001024847	chr3:30623273-30644746|chr3:30674246-30688383	0	1
chr3	52668497	52679726	-	3	0.5	-2.44262	down	PBRM1	NM_001350074	chr3:52662276-52668497|chr3:52679726-52681694	0	1
chr3	98849460	98881767	-	2	0.5	-2.44262	down	DCBLD2	NM_080927	chr3:98825366-98849460|chr3:98881767-98901121	0	1
chr4	10097710	10103986	-	3	0.5	-2.44262	down	WDR1	NM_017491	chr4:10088741-10097710|chr4:10103986-10116112	0	1
chr4	145823421	145849561	-	3	0.5	-2.44262	down	ZNF827	NM_001306215	chr4:145779511-145823421|chr4:145849561-145870244	0	1
chr4	177353307	177353728	+	1	0.5	-2.44262	down	NEIL3	NM_018248	chr4:177351549-177353307|chr4:177353728-177360502	0	1
chr4	39737419	39777810	+	3	0.5	-2.44262	down	UBE2K	NM_001312646	chr4:39698390-39737419|chr4:39777810-39778359	0	1
chr4	51863436	51891851	+	6	0.5	-2.44262	down	DCUN1D4	NM_001040402	chr4:51843267-51863436|chr4:51891851-51899269	0	1
chr4	55455896	55459261	-	4	0.5	-2.44262	down	CLOCK	NM_001267843	chr4:55453824-55455896|chr4:55459261-55463684	0	1
chr4	78826036	78851056	+	6	0.5	-2.44262	down	BMP2K	NM_017593	chr4:78776721-78826036|chr4:78851056-78859583	0	1
chr4	84896910	84932363	-	2	0.5	-2.44262	down	WDFY3	NM_014991	chr4:84860622-84896910|chr4:84932363-84966208	0	1
chr4	87046165	87047594	+	2	0.5	-2.44262	down	AFF1	NM_001166693	chr4:86948571-87046165|chr4:87047594-87084119	0	1
chr4	87195323	87195690	-	1	0.5	-2.44262	down	KLHL8	NM_001292003	chr4:87185799-87195323|chr4:87195690-87220034	0	1
chr5	112985834	113001674	+	6	0.5	-2.44262	down	DCP2	NM_001242377	chr5:112976986-112985834|chr5:113001674-113003941	0	1
chr5	113101738	113104355	-	2	0.5	-2.44262	down	MCC	NM_002387	chr5:113085310-113101738|chr5:113104355-113122683	0	1
chr5	137985256	137988315	-	3	0.5	-2.44262	down	FAM13B	NM_001101800	chr5:137962469-137985256|chr5:137988315-138006989	0	1
chr5	140438460	140445975	+	4	0.5	-2.44262	down	ANKHD1	NM_001197030	chr5:140436257-140438460|chr5:140445975-140449210	0	1
chr5	14316512	14336727	+	3	0.5	-2.44262	down	TRIO	NM_007118	chr5:14304592-14316512|chr5:14336727-14358177	0	1
chr5	179708238	179709059	+	2	0.5	-2.44262	down	CANX	NM_001024649	chr5:179707190-179708238|chr5:179709059-179709872	0	1
chr5	55968275	55969855	-	2	0.5	-2.44262	down	IL6ST	NM_001190981	chr5:55964312-55968275|chr5:55969855-55976214	0	1
chr5	56864733	56865977	+	3	0.5	-2.44262	down	MAP3K1	NM_005921	chr5:56859915-56864733|chr5:56865977-56871909	0	1
chr5	60642811	60647533	-	4	0.5	-2.44262	down	DEPDC1B	NM_001145208	chr5:60638890-60642811|chr5:60647533-60686961	0	1
chr5	80775693	80792844	+	4	0.5	-2.44262	down	MSH3	NM_002439	chr5:80769003-80775693|chr5:80792844-80813583	0	1
chr6	111405469	111416472	-	3	0.5	-2.44262	down	REV3L	NM_001286431	chr6:111392972-111405469|chr6:111416472-111460299	0	1
chr6	130926604	130956499	-	3	0.5	-2.44262	down	EPB41L2	NM_001350299	chr6:130908863-130926604|chr6:130956499-130970282	0	1
chr6	138207041	138210041	+	2	0.5	-2.44262	down	ARFGEF3	NM_020340	chr6:138170713-138207041|chr6:138210041-138229783	0	1
chr6	147205970	147239270	+	3	0.5	-2.44262	down	STXBP5	NM_001127715	chr6:147204682-147205970|chr6:147239270-147260614	0	1
chr6	149572284	149580723	+	5	0.5	-2.44262	down	GINM1	NM_138785	chr6:149566534-149572284|chr6:149580723-149582439	0	1
chr6	152329729	152331890	-	1	0.5	-2.44262	down	SYNE1	NM_033071	chr6:152326633-152329729|chr6:152331890-152334007	0	1
chr6	161034258	161049979	+	2	0.5	-2.44262	down	MAP3K4	NM_001291958	chr6:160992083-161034258|chr6:161049979-161067198	0	1
chr6	57193841	57210445	-	5	0.5	-2.44262	down	RAB23	NM_001278668	chr6:57190600-57193841|chr6:57210445-57221342	0	1
chr6	69737941	69790472	-	6	0.5	-2.44262	down	LMBRD1	NM_018368	chr6:69719081-69737941|chr6:69790472-69796812	0	1
chr6	70426438	70452571	+	3	0.5	-2.44262	down	FAM135A	NM_001105531	chr6:70415376-70426438|chr6:70452571-70475409	0	1
chr6	75634706	75663518	+	4	0.5	-2.44262	down	SENP6	NM_001304792	chr6:75633726-75634706|chr6:75663518-75666711	0	1
chr6	87215902	87218731	+	3	0.5	-2.44262	down	ZNF292	NM_015021	chr6:87155759-87215902|chr6:87218731-87233324	0	1
chr6	1951886	1954002	-	4	0.5	-2.44262	down	PPP1R10	NM_002714	chr6_GL000254v2_alt:1950903-1951886|chr6_GL000254v2_alt:1954002-1960525	0	1
chr7	105062163	105081797	+	10	0.5	-2.44262	down	KMT2E	NM_018682	chr7:105041023-105062163|chr7:105081797-105090008	0	1
chr7	131387119	131399433	+	4	0.5	-2.44262	down	MKLN1	NM_001145354	chr7:131375493-131387119|chr7:131399433-131411305	0	1
chr7	139398598	139417729	+	7	0.5	-2.44262	down	LUC7L2	NM_001244585	chr7:139376156-139398598|chr7:139417729-139422162	0	1
chr7	158759485	158764853	-	5	0.5	-2.44262	down	ESYT2	NM_020728	chr7:158749723-158759485|chr7:158764853-158767653	0	1
chr7	23611170	23611553	+	1	0.5	-2.44262	down	CCDC126	NM_138771	chr7:23598051-23611170|chr7:23611553-23642930	0	1
chr7	24623665	24668660	+	8	0.5	-2.44262	down	MPP6	NM_001303037	chr7:24573593-24623665|chr7:24668660-24679130	0	1
chr7	66993216	66994341	-	2	0.5	-2.44262	down	SBDS	NM_016038	chr7:66991301-66993216|chr7:66994341-66995289	0	1
chr8	37765525	37766355	+	3	0.5	-2.44262	down	PLPBP	NM_001349349	chr8:37762758-37765525|chr8:37766355-37766481	0	1
chr8	42401787	42403461	+	2	0.5	-2.44262	down	VDAC3	NM_001135694	chr8:42399703-42401787|chr8:42403461-42404866	0	1
chr8	47798236	47807326	-	5	0.5	-2.44262	down	PRKDC	NM_001081640	chr8:47794501-47798236|chr8:47807326-47817449	0	1
chr8	53811163	53829533	-	4	0.5	-2.44262	down	ATP6V1H	NM_213620	chr8:53801896-53811163|chr8:53829533-53832983	0	1
chr8	53993667	54010492	-	3	0.5	-2.44262	down	TCEA1	NM_006756	chr8:53988259-53993667|chr8:54010492-54022062	0	1
chr8	67105904	67116122	+	4	0.5	-2.44262	down	CSPP1	NM_024790	chr8:67103135-67105904|chr8:67116122-67118247	0	1
chr9	110972072	110973558	-	2	0.5	-2.44262	down	LPAR1	NM_057159	chr9:110942168-110972072|chr9:110973558-111037840	0	1
chr9	114466266	114478771	-	2	0.5	-2.44262	down	WHRN	NM_001083885	chr9:114426413-114466266|chr9:114478771-114503106	0	1
chr9	3275499	3346764	-	7	0.5	-2.44262	down	RFX3	NM_001282116	chr9:3271118-3275499|chr9:3346764-3395471	0	1
chr9	93471140	93498886	+	4	0.5	-2.44262	down	FAM120A	NM_001286724	chr9:93452389-93471140|chr9:93498886-93515666	0	1
chrX	77599410	77600564	-	3	0.5	-2.44262	down	ATRX	NM_000489	chrX:77593849-77599410|chrX:77600564-77616612	0	1
chrX	78014661	78020398	+	3	0.5	-2.44262	down	ATP7A	NM_000052	chrX:78013112-78014661|chrX:78020398-78020944	0	1
chr11	9713465	9732710	+	5	1	-3.44258	down	SWAP70	NM_015055	chr11:9694286-9713465|chr11:9732710-9738212	0	2
chr16	11886470	11898035	-	8	1	-3.44258	down	GSPT1	NM_001130006	chr16:11885274-11886470|chr16:11898035-11915368	0	2
chr17	78086502	78087093	+	2	1	-3.44258	down	TNRC6C	NM_001142640	chr17:78083166-78086502|chr17:78087093-78091439	0	2
chr19	16679983	16682508	+	3	1	-3.44258	down	TMEM38A	NM_024074	chr19:16661341-16679983|chr19:16682508-16686287	0	2
chr1	180824752	180825344	+	2	1	-3.44258	down	XPR1	NM_001328662	chr1:180811488-180824752|chr1:180825344-180834873	0	2
chr2	53922516	53927483	-	6	1	-3.44258	down	PSME4	NM_014614	chr2:53921104-53922516|chr2:53927483-53928116	0	2
chr3	196391812	196403019	-	3	1	-3.44258	down	UBXN7	NM_015562	chr3:196372042-196391812|chr3:196403019-196407245	0	2
chr5	136147831	136154163	+	3	1	-3.44258	down	SMAD5	NM_001001419	chr5:136132962-136147831|chr5:136154163-136160855	0	2
chr5	168488601	168494650	+	4	1	-3.44258	down	RARS	NM_002887	chr5:168486543-168488601|chr5:168494650-168495314	0	2
chr5	95755395	95763620	+	2	1	-3.44258	down	RHOBTB3	NM_014899	chr5:95752350-95755395|chr5:95763620-95768045	0	2
chr9	16727796	16738485	-	2	1	-3.44258	down	BNC2	NM_017637	chr9:16583085-16727796|chr9:16738485-16870645	0	2
chr14	76166662	76195972	+	7	1.5	-4.02752	down	GPATCH2L	NM_001322030	chr14:76155025-76166662|chr14:76195972-76197668	0	3
